# Supplementary material for: Evaluation of the Physical and Shape Memory Properties of Fully Biodegradable Poly(lactic acid) (PLA)/Poly(butylene adipate terephthalate) (PBAT) Blends
Source: Polymers (Basel). 2023 Feb 10;15(4):881. doi: 10.3390/polym15040881 (PMC9963890; doi:10.3390/polym15040881)
Supplement: Supplementary file 1 [file polymers-15-00881-s001.zip]

Archive with 1 entries (1 files):
- polymers-2139587-supplementary.pdf
